# Supplementary material for: Antifungal Streptomyces spp., Plausible Partners for Brood-Caring of the Dung Beetle Copris tripartitus
Source: Microorganisms. 2021 Sep 17;9(9):1980. doi: 10.3390/microorganisms9091980 (PMC8466457; doi:10.3390/microorganisms9091980)
Supplement: Supplementary file 1 [file microorganisms-09-01980-s001.zip]

Archive with 1 entries (1 files):
- microorganisms-1283559-supplementary.pdf
